# Supplementary material for: Structural and functional insights into the modulation of the activity of a flax cytokinin oxidase by flax rust effector AvrL567‐A
Source: Mol Plant Pathol. 2018 Nov 15;20(2):211–22. doi: 10.1111/mpp.12749 (PMC6637871; doi:10.1111/mpp.12749)
Supplement: Supplementary file 5 — Table S2 Cytokinin measurements in wild‐type and 35S‐AvrL567‐A transgenic flax plants at 6 weeks post‐germination. [file MPP-20-211-s005.xlsx]

## Sheet: Sheet1
	WT-1	WT-2	WT-3	Ave.	S.D.	%S.D.	AvrL567-A-1	AvrL567-A-2	AvrL567-A-3	Ave.	S.D.	%S.D.
	1	2	3				4	5	6
tZ	0.0909912	0.0872003	0.0858791	0.0880236	0.0026536	3.01465	0.0940803	0.0971924	0.0875797	0.0929508	0.00490489	5.27687
tZR	0.222584	0.174075	0.169562	0.18874	0.0293962	15.5749	0.100888	0.148684	0.128051	0.125874	0.0239721	19.0445
tZRPs	0.548826	0.375661	0.430755	0.451748	0.0884705	19.5841	0.387825	0.415203	0.33081	0.377946	0.0430551	11.3919
cZ	0.167984	0.268109	0.292834	0.242975	0.0661108	27.2088	0.446881	0.366554	0.457674	0.423703	0.0497859	11.7502
cZR	0.842899	0.799164	1.04751	0.896526	0.132575	14.7877	0.975803	0.722975	0.981725	0.893501	0.147709	16.5315
cZRPs	3.94423	2.50896	3.3682	3.2738	0.722276	22.0623	4.57357	4.10424	4.31654	4.33145	0.235021	5.42593
iP	0.0785258	0.0426391	0.0486853	0.0566167	0.0192132	33.9355	0.0436292	0.0418979	0.070243	0.0519234	0.0158889	30.6006
iPR	0.0620272	0.0339791	0.0452053	0.0470706	0.0141168	29.9906	0.0374769	0.050224	0.0390763	0.042259	0.00694406	16.4321
iPRPs	5.6803	2.80472	3.3839	3.95631	1.52084	38.441	3.33043	3.8484	2.87171	3.35018	0.488648	14.5857
tZ7G	N.D.	N.D.	N.D.	0	-	-	N.D.	N.D.	N.D.	0	-	-
tZ9G	N.D.	N.D.	N.D.	0	-	-	N.D.	N.D.	N.D.	0	-	-
tZOG	N.D.	N.D.	N.D.	0	-	-	0.0841648	N.D.	0.0991456	0.0916552	-	-
cZOG	0.424503	0.560181	0.796263	0.593649	0.188126	31.6897	1.10082	0.762585	1.13726	1.00022	0.206604	20.6559
tZROG	0.0963693	0.104823	0.0799233	0.0937052	0.0126619	13.5125	0.0638857	0.0969627	0.0703692	0.0770725	0.0175278	22.7419
cZROG	0.424954	0.46868	0.580049	0.491228	0.0799684	16.2793	0.793063	0.625527	0.818951	0.745847	0.105001	14.0781
tZRPsOG	N.D.	N.D.	N.D.	0	-	-	N.D.	N.D.	N.D.	0	-	-
cZRPsOG	0.0475649	0.0387045	0.0493033	0.0451909	0.00568426	12.5783	0.0720247	0.0627285	0.0746991	0.0698174	0.00628312	8.99936
iP7G	N.D.	N.D.	N.D.	0	-	-	N.D.	N.D.	N.D.	0	-	-
iP9G	N.D.	N.D.	N.D.	0	-	-	N.D.	N.D.	N.D.	0	-	-
				0	-	-				0	-	-
pmol/gFW
		pmol/gFW (FW, fresh weight)
* : バックグラウンドが高く、内生の物質の測定が困難だった。
Q-Exactiveで測定した分子種

## Sheet: Sheet2
Average				SD
	WT	AvrL567-A			WT	AvrL567-A
tZ	0.0880236	0.0929508		tZ	0.0026536	0.00490489
tZR	0.18874	0.125874		tZR	0.0293962	0.0239721
tZRPs	0.451748	0.377946		tZRPs	0.0884705	0.0430551
cZ	0.242975	0.423703		cZ	0.0661108	0.0497859
cZR	0.896526	0.893501		cZR	0.132575	0.147709
cZRPs	3.2738	4.33145		cZRPs	0.722276	0.235021
iP	0.0566167	0.0519234		iP	0.0192132	0.0158889
iPR	0.0470706	0.042259		iPR	0.0141168	0.00694406
iPRPs	3.95631	3.35018		iPRPs	1.52084	0.488648
tZ7G	0	0		tZ7G	-	-
tZ9G	0	0		tZ9G	-	-
tZOG	0	0.0916552		tZOG	-	-
cZOG	0.593649	1.00022		cZOG	0.188126	0.206604
tZROG	0.0937052	0.0770725		tZROG	0.0126619	0.0175278
cZROG	0.491228	0.745847		cZROG	0.0799684	0.105001
tZRPsOG	0	0		tZRPsOG	-	-
cZRPsOG	0.0451909	0.0698174		cZRPsOG	0.00568426	0.00628312
iP7G	0	0		iP7G	-	-
iP9G	0	0		iP9G	-	-
pmol/gFW (FW, fresh weight)
Total CK	10.4256	11.6744		Total CK	2.8821	1.35135
Total tZ-CK	0.822217	0.765499		Total tZ-CK	0.133182	0.0894599
Total iP-CK	4.06	3.44436		Total iP-CK	1.55417	0.51148
Total cZ-CK	5.54336	7.46454		Total cZ-CK	1.19474	0.750405
